# Supplementary material for: Self-Sensing with Hollow Cylindrical Transducers for Histotripsy-Enhanced Aspiration Mechanical Thrombectomy Applications
Source: Sensors (Basel). 2025 Sep 2;25(17):5417. doi: 10.3390/s25175417 (PMC12431187; doi:10.3390/s25175417)
Supplement: Supplementary file 1 [file sensors-25-05417-s001.zip]

Archive with 1 entries (1 files):
- sensors-3761370-supplementary.pdf
